# Supplementary material for: Understanding the interactions that children and young people have with their natural and built environments: A survey to identify targets for active travel behaviour change in Wales
Source: PLoS One. 2024 Oct 18;19(10):e0311498. doi: 10.1371/journal.pone.0311498 (PMC11488727; doi:10.1371/journal.pone.0311498)
Supplement: S4 File — (XLSX) [file pone.0311498.s004.xlsx]

## Sheet: Data
10. Please select your age:	11. Please select your gender	18. I am physically able to access the outdoors	19. I am physically able to spend time doing outdoor activities (e.g., cycling or pond dipping)	20. I have the physical ability to independently access the outdoors	21. I have the physical ability to access the outdoors safely	22. My family are physically able to help me spend time outdoors	23. I know why it is important to spend time outdoors	24. I have lots of ideas of what I can do when I spend time outdoors	25. My family believe that I have the psychological ability (i.e., I can engage in the necessary thought processes) to spend time outdoors	26. I believe it is important for me to spend time outdoors	27. My family makes time for outdoor activities	28. I make time to be outdoors	29. My family tries to make sure that I have enough time to spend outdoors	30. I make plans to meet people outdoors	31. My friends enjoy meeting up outdoors	33. I generally prefer to spend time outdoors rather than indoors	34. Being outdoors makes me feel good	35. I want to spend time outdoors	36. I am motivated to spend time outdoors	37. As a family we enjoy spending time outdoors	38. The places that I have access to enables me to spend time outdoors	39. I have experienced things in the environment (such as traffic) that stop me being outdoors	40. There are local facilities that promote outdoor activities for me	41. As a family we go to places that enable me to take part in outdoor activities	43. My friends encourage me to spend time outdoors	44. My family encourages me to spend time outdoors	45. I belong to organisations (e.g., Scouts, Guides etc) that enable me to take part in outdoor activities	46. I would describe us as an ‘outdoor family’	47. I would spend more time outdoors if the benefits were immediate	48. Please indicate roughly how many hours you spend outdoors in a normal week	48.1.a. In winter - Number of hours per week during school term time	48.1.b. In winter - Number of hours per week during school holiday time	48.2.a. In summer - Number of hours per week during school term time	48.2.b. In summer - Number of hours per week during school holiday time	49.1.a. In winter - Number of hours per week during school term time	49.1.b. In winter - Number of hours per week during school holiday time	49.2.a. In summer - Number of hours per week during school term time	49.2.b. In summer - Number of hours per week during school holiday time	50.1.a. In winter - Number of hours per week during school term time	50.1.b. In winter - Number of hours per week during school holiday time	50.2.a. In summer - Number of hours per week during school term time	50.2.b. In summer - Number of hours per week during school holiday time	51.1.a. In winter - Number of hours per week during school term time	51.1.b. In winter - Number of hours per week during school holiday time	51.2.a. In summer - Number of hours per week during school term time	51.2.b. In summer - Number of hours per week during school holiday time	52. Which option would you prefer (please select A or B)?	53. Which option would you prefer (please select A or B)?	54. Which option would you prefer (please select A or B)?
16 years old	Female	5	5	5	5	5	4	4	3	4	4	4	5	4	4	3	3	4	4	4	4	3	4	4	5	5	2	3	3		2	4	3	2	2	3	3	3	3	2	3	3	2	2	3	2	Option B	Option A	Option B
15 years old	Male	5	5	5	5	5	5	5	5	5	5	5	5	5	5	3	3	3	3	4	4	3	4	3	5	3	1	3	3		7	20	14	40	0	20	5	40	0	0	0	0	5	20	12	40	Option A	Option B	Option A
14 years old	Prefer not to say	5	5	5	5	5	4	2	5	4	4	2	2	1	3	2	4	4	2	3	4	4	3	4	2	3	3	3	2		14	5	18	12	1	1	2	3	3	1	6	7	1	1	5	6	Option A	Option A	Option B
16 years old	Female	2	4	4	4	2	4	4	4	4	4	4	4	4	2	3	4	4	2	4	4	4	2	4	3	4	2	3	5		4	10	6	20	3	5	5	10	6	10	6	10	2	6	2	8	Option B	Option B	Option A
12 years old	Female	5	5	5	5	5	5	4	5	5	5	4	5	3	3	3	5	5	4	4	4	5	3	4	3	4	4	3	5		2	5	10	15	2	2	10	15	2	2	10	15	2	2	10	15	Option A	Option B	Option B
12 years old	Male	5	5	4	4	5	5	4	4	4	5	4	4	5	5	3	4	5	4	5	4	4	4	4	3	4	5	4	3		15	20	17	25	10	15	15	20	8	10	10	14	5	7	7	9	Option A	Option A	Option B
13 years old	Female	5	5	5	5	5	5	5	5	5	5	4	5	3	3	3	4	4	4	5	5	4	5	5	3	5	5	5	3		8.25	1	11.25	3	1	8	2	14	0	4	0	7	1	1	3	3	Option A	Option A	Option B
14 years old	Female	3	4	2	4	4	5	2	4	5	2	2	2	4	4	4	4	5	5	4	3	4	2	4	2	4	2	2	2		3	5	5	10	2	4	4	6	1	2	2	12	2	5	5	10	Option A	Option B	Option A
14 years old	Male	4	4	4	4	3	2	2	4	1	4	1	4	4	4	2	3	3	3	3	3	5	4	5	3	5	5	3	5		0	3	6	5	0	12	3	14	3	3	3	6	0	0	0	0	Option B	Option A	Option B
14 years old	Male	4	4	4	4	4	4	4	4	4	4	4	4	4	4	4	4	4	4	4	4	4	4	4	4	4	4	4	4		3	3	3	4	1	4	2	5	3	3	3	7	1	5	2	7	Option B	Option A	Option B
14 years old	Female	5	5	5	5	5	5	4	5	5	5	5	5	4	4	3	5	5	5	5	5	4	3	5	2	5	5	4	2		20	15	25	30	1	10	5	15	10	8	10	8	2	5	5	8	Option A	Option B	Option A
15 years old	Male	5	5	5	5	5	5	5	5	5	4	3	5	4	4	3	4	4	4	5	5	2	5	5	3	4	4	3	4		14	20	20	30	6	15	10	26	1	2	4	1	1	3	5	4	Option A	Option B	Option A
16 years old	Female	5	5	5	5	5	5	5	5	5	5	5	5	5	5	5	5	5	5	5	5	4	4	4	4	5	4	5	5		3	5	6	28	1	2	2	3	2	2	3	15	1	1	2	10	Option A	Option B	Option A
16 years old	Male	5	5	5	5	5	5	5	5	3	5	3	4	4	4	3	3	3	3	3	4	3	4	4	3	4	2	4	4		2	5	5	15	2	4	3	5	0	0	0	0	1	2	3	5	Option A	Option A	Option A
16 years old	Female	5	4	5	5	4	5	4	5	5	5	4	5	5	5	3	4	4	4	5	5	5	5	5	4	4	2	4	4		5	5	6	15	4	4	9	15	3	4	4	6	4	4	15	15	Option A	Option B	Option A
15 years old	Female	5	5	5	5	5	4	3	4	3	5	2	4	5	5	1	2	3	3	3	4	5	5	4	4	5	5	3	4		10	13	14	15	4	3	7	9	8	8	11	14	10	16	13	18	Option A	Option B	Option B
12 years old	Female	5	5	5	5	5	5	5	5	5	5	5	5	5	5	5	5	5	5	5	5	2	5	5	4	5	4	5	5		1	1	1	6	1	1	2	4	1	2	2	5	1	1	1	1	Option B	Option A	Option B
12 years old	Male	5	5	5	5	5	5	3	5	3	4	1	3	2	2	2	3	3	2	4	4	3	3	5	2	4	2	3	3		8	15	28	15	8	12	20	30	8	12	21	12	6	12	6	12	Option A	Option B	Option B
15 years old	Female	4	4	4	4	4	4	3	4	4	3	3	3	4	4	4	4	4	3	3	4	2	2	2	4	2	2	2	4		3	2	5	7	0	2	2	4	1	2	2	3	1	2	1	2	Option A	Option B	Option A
16 years old	Male	5	5	5	5	5	5	4	5	5	4	5	5	5	5	3	4	4	4	4	5	2	4	4	3	5	1	3	3		20	24	40	92	0	0	0	5	13	13	13	0	7	11	27	92	Option A	Option B	Option B
14 years old	Male	5	5	5	5	5	5	5	5	5	5	5	5	5	5	4	5	5	5	5	5	2	2	4	5	5	5	5	5		15	45	28	68	0	35	5	49	4	1	2	1	11	10	21	18	Option A	Option B	Option A
12 years old	Female	5	5	5	5	5	5	5	5	5	5	5	5	5	5	3	5	5	4	5	5	4	5	5	3	5	1	3	3		5	9	9	14	2	8	6	12	4	8	8	14	4	8	6	12	Option A	Option A	Option A
16 years old	Male	5	4	4	4	4	5	5	5	5	2	5	3	5	5	4	5	5	5	2	4	4	2	2	4	2	2	2	4		4	14	7	20	0	5	0	10	3	7	4	10	5	8	8	16	Option A	Option A	Option B
16 years old	Female	5	4	5	5	4	4	5	5	5	3	3	5	5	5	3	5	5	4	4	2	4	3	3	5	5	2	1	3		10	15	15	20	5	5	10	10	10	15	15	20	10	10	15	15	Option B	Option A	Option A
13 years old	Male	5	5	5	5	5	5	5	5	5	4	4	5	5	5	4	5	5	5	5	5	5	4	4	3	5	4	3	5		6	3	10	12	5	10	17	32	0	1	0	9	2	4	6	10	Option A	Option A	Option B
15 years old	Female	5	5	5	5	5	5	1	3	4	1	3	1	5	4	2	5	4	1	1	5	4	1	1	3	1	5	1	5		2	5	7	12	0	0	0	0	1	3	8	11	2	3	7	9	Option A	Option A	Option B
13 years old	Male	5	5	5	5	5	5	5	5	5	5	5	5	5	5	5	5	5	5	5	5	4	4	4	4	5	2	4	4		1	1	3	2	1	1	2	3	1	1	2	3	1	1	2	3	Option B	Option B	Option A
12 years old	Male	4	4	4	4	4	4	4	4	4	4	4	4	4	4	4	4	4	4	4	4	4	4	4	4	4	2	4	4		2	2	15	30	1	5	10	30	0	0	0	8	0	0	8	8	Option A	Option B	Option B
15 years old	Female	5	5	5	5	3	5	4	5	4	4	4	4	5	5	3	4	4	4	3	4	4	3	3	4	4	2	4	3		10	10	25	40	2	5	10	25	0	0	0	0	5	10	20	40	Option A	Option A	Option B
14 years old	Male	5	5	5	5	4	4	3	5	5	4	5	4	1	1	2	3	3	3	2	5	1	3	1	1	4	1	3	5		15	5	25	30	0	5	4	20	0	0	0	0	15	0	15	0	Option A	Option A	Option B
16 years old	Female	5	5	5	5	5	5	4	5	5	4	4	3	4	5	3	4	4	3	4	4	4	4	4	5	5	2	2	2		4	10	12	40	0	5	0	10	4	3	9	8	3	6	4	18	Option A	Option A	Option B
12 years old	Male	5	5	5	5	5	5	4	5	5	5	5	5	5	5	3	5	4	3	5	5	1	5	5	4	5	4	1	5		4	3	6	8	0	4.5	0	7	0	0	1	0	2	4	10	11	Option A	Option A	Option B
14 years old	Male	5	5	5	5	5	5	5	5	5	4	4	4	3	4	3	5	4	4	4	5	4	4	3	4	3	2	3	4		10	15	20	30	2	2	5	5	0	0	0	0	0	0	0	0	Option A	Option A	Option B
15 years old	Female	5	5	5	5	5	5	5	5	5	5	5	5	5	5	4	5	5	5	5	5	5	5	5	5	5	2	5	5		18	35	22	40	6	16	13	26	7	18	13	17	10	16	10	19	Option A	Option B	Option A
14 years old	Female	5	5	5	5	5	5	4	5	5	4	4	5	5	5	3	4	4	4	4	5	4	3	5	3	4	5	5	1		10	8	11	10	1	6	6	15	9	5	10	7	3	7	5	9	Option A	Option B	Option B
15 years old	Female	5	5	5	5	5	5	5	5	5	3	5	3	5	5	3	4	4	3	3	4	3	4	3	4	4	1	2	5		7	2	9	35	0	0	0	20	7	1	3	10	0	1	6	15	Option A	Option A	Option B
14 years old	Other	5	4	5	4	5	4	4	5	4	4	2	4	4	4	2	5	4	2	4	4	4	2	4	2	5	2	4	5		4	5	4	25	2	2	6	37	0	0	0	0	7	5	8	10	Option A	Option B	Option A
10. Please select your child's age	12. Please select your child's gender	19. My child is physically able to access the outdoors	20. My child is physically able to spend time doing outdoor activities (e.g., cycling or pond dipping)	21. My child has the physical ability to independently access the outdoors	22. My child has the physical ability to access the outdoors safely	23. I have the physical ability to help my child spend time outdoors	24. I know why it is important for my child to spend time outdoors	25. I have lots of ideas of what my child can do when they spend time outdoors	26. I believe my child has the psychological ability (i.e., they can engage in the necessary thought processes) to spend time outdoors	27. I believe it is important for my child to spend time outdoors	28. As a parent I make time for outdoor activities	29. My child makes time to be outdoors	30. I try to make sure that my child has enough time to spend outdoors	31. My child makes plans to meet people outdoors	33. My child’s friends enjoy meeting outdoors	34. My child generally prefers to spend time outdoors than indoors	35. Being outdoors makes my child feel good	36. My child wants to spend time outdoors	37. My child is motivated to spend time outdoors	38. As a parent I enjoy spending time outdoors with my child(ren)	39. The places that my child has access to enables them to spend time outdoors	40. My child has experienced things in the environment (such as traffic) that stops them from being outdoors	41. There are local facilities that promote outdoor activities for my child	43. As a parent I take my child to places that enables them to take part in outdoor activities	44. My child’s friends encourage them to spend time outdoors	45. I encourage my child to spend time outdoors	46. My child belongs to organisations (e.g. Scouts, Guides etc) that enable them to take part in outdoor activities	47. I would describe us as an ‘outdoor family’	48. My child(ren) would spend more time outdoors if the benefits were immediate	49. Please indicate roughly how many hours your child spends outdoors in a normal week	49.1.a. In winter - Number of hours per week during school term time	49.1.b. In winter - Number of hours per week during school holiday time	49.2.a. In summer - Number of hours per week during school term time	49.2.b. In summer - Number of hours per week during school holiday time	50.1.a. In winter - Number of hours per week during school term time	50.1.b. In winter - Number of hours per week during school holiday time	50.2.a. In summer - Number of hours per week during school term time	50.2.b. In summer - Number of hours per week during school holiday time	51.1.a. In winter - Number of hours per week during school term time	51.1.b. In winter - Number of hours per week during school holiday time	51.2.a. In summer - Number of hours per week during school term time	51.2.b. In summer - Number of hours per week during school holiday time	52.1.a. In winter - Number of hours per week during school term time	52.1.b. In winter - Number of hours per week during school holiday time	52.2.a. In summer - Number of hours per week during school term time	52.2.b. In summer - Number of hours per week during school holiday time	53. Which option would you prefer for your Child (please select A or B)?	54. Which option would you prefer for your Child (please select A or B)?	55. Which option would you prefer for your Child (please select A or B)?
14 years old	Male	5	5	5	5	5	5	4	5	5	5	5	5	5	4	3	5	4	5	5	5	2	5	5	5	5	5	4	4		14	19	25	30	1	5	2	9	5	5	10	5	5	5	20	25	Option A	Option A	Option B
16 years old	Female	5	5	5	5	5	5	5	5	5	5	2	3	2	2	2	3	3	3	3	5	3	5	5	2	5	2	3	3		2	10	6	20	2	10	6	20	0	2	2	6	2	4	6	10	Option A	Option A	Option B
12 years old	Male	5	5	5	5	5	5	4	5	5	4	4	4	2	2	3	5	4	4	5	5	3	5	4	2	4	4	3	4		10	14	30	50	4	12	8	28	2	0	2	0	7	7	22	22	Option A	Option A	Option B
13 years old	Female	4	4	2	2	4	4	4	4	4	4	3	4	1	3	4	5	5	5	5	2	5	2	4	2	5	4	3	4		4	10	8	20	2	7	6	20	0	0	2	40	0	0	0	0	Option A	Option A	Option B
15 years old	Male	5	5	5	5	5	5	5	5	5	4	5	5	5	5	3	4	3	3	4	5	3	4	3	5	4	1	3	3		7	20	20	40	2	6	6	10	0	0	0	0	7	20	20	40	Option A	Option B	Option A
13 years old	Male	4	3	2	2	5	5	5	5	5	5	4	5	1	1	3	5	4	3	5	5	4	5	5	1	5	1	3	3		12	30	25	50	8	30	18	50	0	0	0	0	5	0	10	0	Option A	Option A	Option B
14 years old	Female	5	5	5	5	5	5	4	5	5	3	5	4	5	4	2	3	4	4	2	3	2	2	5	4	4	5	2	4		7	5	15	20	0	1	0	5	2	4	5	5	5	0	10	15	Option A	Option A	Option B
14 years old	Female	5	5	5	5	5	5	4	5	5	4	2	4	2	2	2	4	2	2	5	5	2	4	4	2	4	5	3	4		7	5	8	6	1	3	1	8	1	0	2	0	0	3	3	6	Option A	Option A	Option B
12 years old	Male	4	4	4	4	4	5	4	4	5	5	5	5	2	5	5	5	5	4	5	2	4	3	5	5	5	2	5	3		4	8	12	16	2	6	6	10	1	2	1	4	1	1	2	4	Option A	Option B	Option A
12 years old	Female	4	5	5	5	5	5	5	5	5	5	5	5	5	5	3	4	4	4	5	5	2	5	5	4	4	5	4	4		10	10	10	10	3	3	5	5	2	2	2	2	2	12	6	12	Option A	Option B	Option B
13 years old	Male	5	4	5	5	5	5	4	5	5	4	4	4	4	4	3	5	4	4	5	5	4	5	4	2	4	5	4	5		5	18	3	8	0	0	0	0	2	2	2	2	0	0	0	0	Option B	Option A	Option B
16 years old	Male	5	5	5	5	5	5	5	5	5	4	5	4	4	2	3	3	4	4	4	5	2	4	4	3	4	5	4	2		15	20	20	30	2	5	4	15	1	2	2	4	2	5	4	15	Option A	Option B	Option A
12 years old	Male	5	3	2	4	2	5	2	5	5	4	2	4	2	2	1	3	2	2	4	3	4	2	4	2	4	2	3	5		2	5	15	25	1	3	6	10	1	2	4	10	0	0	5	5	Option A	Option B	Option B
13 years old	Male	5	5	5	3	2	5	4	3	5	4	5	5	5	5	5	5	5	5	4	5	2	2	5	5	5	2	3	5		10	20	25	35	1	4	6	10	1	2	3	5	8	14	15	20	Option A	Option A	Option B
14 years old	Male	5	5	5	3	5	5	3	4	5	3	2	5	2	2	2	3	2	2	4	3	3	2	3	2	4	2	2	3		8	5	10	10	0	2	0	0	3	0	3	00	0	2	0	3	Option A	Option B	Option B
15 years old	Male	5	5	5	2	3	5	3	2	5	5	2	5	1	2	1	4	4	4	5	1	5	1	5	1	5	1	5	5		21	21	7	7	21	21	7	7	0	0	0	0	0	0	0	0	Option A	Option B	Option A
12 years old	Female	5	5	5	5	5	5	5	5	5	5	3	4	3	3	2	5	3	2	5	3	3	1	4	3	5	4	3	4		9	12	16	21	7	9	12	14	0	0	0	0	5	5	10	10	Option B	Option A	Option B
12 years old	Male	5	5	4	2	5	5	5	5	5	5	5	5	5	5	4	5	5	5	5	5	5	4	5	5	5	5	5	3		2	6	4	20	2	4	4	15	2	0	2	0	1	1	2	4	Option A	Option A	Option B
12 years old	Male	5	5	5	4	5	5	3	4	5	4	1	4	1	1	1	1	1	1	4	4	4	5	4	1	5	1	2	1		2	2	2	3	0	0	0	1	2	2	2	2	0	0	0	0	Option A	Option B	Option A
13 years old	Female	5	5	5	5	5	5	4	5	5	4	4	4	4	4	2	4	4	4	4	4	5	4	4	4	4	2	3	2		7	10	14	24	4	8	7	20	1	0	2	0	3	2	3	4	Option A	Option A	Option B
12 years old	Male	5	5	5	5	5	5	5	4	5	4	1	4	1	1	1	4	1	1	5	4	3	4	4	1	5	1	3	4		6	2	7	4	0	1	1	4	1	0	1	0	0	0	0	0	Option A	Option A	Option B
14 years old	Male	5	5	5	5	5	5	5	5	5	5	4	5	3	3	3	5	4	4	5	4	3	4	5	2	5	3	4	4		7	3	9	5	1	2	1	4	1	0	1	0	1	1	2	4	Option A	Option A	Option B
13 years old	Male	5	4	5	5	5	5	4	5	4	4	4	4	4	3	4	4	4	4	3	4	4	4	4	3	4	4	3	4		8	6	12	20	2	2	4	5	2	0	2	0	4	4	6	15	Option A	Option B	Option B
13 years old	Female	5	5	5	5	5	5	5	5	5	5	4	5	4	4	2	5	3	3	5	5	3	3	5	3	5	2	5	4		5	10	8	15	1	8	2	10	1	2	1	3	2	4	3	4	Option A	Option A	Option B
15 years old	Female	5	5	5	5	5	5	5	5	5	4	3	4	4	4	4	5	4	4	5	5	4	4	4	3	4	5	4	5		6	4	8	15	0	3	5	15	6	6	6	18	1	5	9	20	Option A	Option A	Option B
15 years old	Female	5	5	5	5	5	5	5	5	5	5	4	4	4	5	5	5	5	5	5	5	2	2	5	4	5	4	5	2		4	7	10	25	2	4	5	20	2	0	3	4	1	2	3	8	Option A	Option B	Option A
14 years old	Male	5	5	5	5	5	5	5	5	5	5	4	4	4	4	2	3	3	2	5	3	3	2	5	3	4	5	5	2		8	40	16	40	6	10	10	16	6	32	10	40	4	4	4	4	Option A	Option A	Option B
13 years old	Female	5	5	4	4	4	5	5	3	5	4	3	5	4	2	2	5	2	2	5	4	2	4	5	3	5	2	3	3		8	14	12	18	6	10	8	14	1	2	2	2	1	2	2	2	Option B	Option A	Option B
14 years old	Female	5	5	5	5	5	5	4	5	5	3	2	3	4	4	2	3	2	2	3	3	3	4	2	2	4	2	2	3		1	1	2	3	0	0	0	1	0	0	0	0	0	0	0	0	Option B	Option A	Option B
15 years old	Male	5	4	4	4	5	5	3	4	5	5	4	3	4	2	2	4	3	3	5	4	2	4	4	2	4	4	2	3		2	3	2	4	0	1	1	1	2	2	1	3	1	0	1	0	Option A	Option B	Option B
16 years old	Male	5	5	5	5	5	5	4	4	5	5	3	5	5	5	2	4	4	4	5	4	2	4	4	4	5	2	5	3		7	9	13	20	0	0	0	0	2	2	2	2	5	7	11	18	Option A	Option A	Option B
16 years old	Female	5	5	5	5	5	5	5	5	5	4	4	4	4	4	3	4	4	5	5	5	3	4	5	4	5	5	5	3		9	6	15	20	0	1	7	10	3	1	5	7	0	1	1	7	Option A	Option A	Option B
16 years old	Male	5	5	5	5	5	5	4	5	5	3	4	3	4	4	2	4	4	4	5	4	2	2	5	2	4	2	4	2		3	30	8	40	0	30	0	40	0	0	0	0	3	0	8	5	Option A	Option B	Option A
14 years old	Male	5	5	5	5	5	5	5	5	5	4	5	5	5	5	3	5	4	4	5	5	1	4	5	5	5	4	4	3		12	25	20	50	1	5	2	40	4	0	2	0	7	20	16	10	Option A	Option A	Option B
16 years old	Male	5	5	5	5	5	5	5	5	5	4	4	5	5	5	4	5	5	5	5	5	1	5	5	5	5	5	4	5		16	30	25	54	2	16	6	40	8	0	4	0	6	14	15	14	Option A	Option A	Option B
16 years old	Female	5	5	5	5	5	5	3	5	5	5	2	5	3	3	2	4	2	2	5	5	4	3	5	3	5	2	2	4		2	7	9	20	2	6	11	15	0	0	0	0	0	5	8	15	Option A	Option A	Option B
16 years old	Female	5	4	4	4	5	5	4	5	5	4	3	4	4	4	3	4	3	3	4	4	4	2	4	4	4	2	3	4		6	8	12	16	1	5	6	12	0	2	0	4	0	10	0	20	Option A	Option A	Option B
13 years old	Female	5	5	5	5	5	5	5	5	5	5	5	5	5	4	5	5	5	5	5	5	2	2	5	3	5	5	5	3		10	15	15	30	4	12	6	25	4	3	4	3	2	2	5	6	Option A	Option A	Option B
13 years old	Female	4	5	5	5	5	5	4	4	5	5	3	4	1	1	2	4	2	2	4	4	4	3	4	1	5	5	3	3		9	20	13	42	4	30	8	28	0	0	1	0	5	0	5	1	Option A	Option A	Option B
12 years old	Female	5	5	4	5	4	5	5	5	5	4	4	5	4	4	3	4	4	3	5	4	5	3	5	4	4	2	4	3		6	16	18	30	3	8	6	16	0	0	3	12	2	2	3	3	Option A	Option A	Option B
13 years old	Male	5	5	5	5	5	5	4	5	5	4	2	4	4	4	1	4	2	1	4	4	2	2	4	2	5	1	2	4		14	25	20	30	12	20	15	25	1	4	4	4	1	1	1	1	Option B	Option B	Option A
13 years old	Female	5	4	4	4	4	4	4	4	4	4	4	4	4	4	3	4	4	3	4	4	2	3	4	4	4	2	3	3		10	10	18	30	3	7	12	20	0	0	3	1	2	12	6	10	Option A	Option A	Option B
15 years old	Female	5	5	5	5	5	5	4	5	5	4	4	4	4	4	3	3	3	3	5	5	2	3	4	3	4	2	4	4		2	3	3	4	1	4	3	5	2	3	4	3	1	3	2	6	Option A	Option A	Option B
12 years old	Male	5	5	5	5	5	5	5	5	5	5	4	5	4	4	4	4	4	4	5	5	5	5	5	4	5	5	5	4		6	12	21	42	3	15	8	12	3	5	6	10	2	5	8	10	Option B	Option A	Option B
12 years old	Male	5	5	5	5	5	5	2	3	5	3	3	4	3	3	2	3	2	3	4	2	3	3	3	3	4	2	3	3		7	7	20	30	2	3	5	10	0	0	0	0	5	4	15	20	Option A	Option B	Option B
13 years old	Male	5	4	4	4	4	4	3	5	5	4	4	3	3	4	3	3	3	2	4	3	5	4	5	3	4	4	3	5		8	12	12	16	2	2	4	4	6	10	6	12	2	4	4	6	Option A	Option B	Option A
13 years old	Male	4	4	4	4	4	5	3	4	5	4	4	3	5	5	3	4	5	5	3	5	2	5	4	5	5	1	2	2		5	10	20	28	0	5	2	5	0	0	0	0	5	10	20	28	Option A	Option B	Option B
16 years old	Female	5	4	4	5	5	5	4	5	5	5	4	4	4	4	4	5	5	4	5	4	4	4	4	4	5	3	5	4		5	10	5	10	3	4	5	7	2	5	5	7	2	5	5	7	Option A	Option A	Option A
16 years old	Female	5	5	5	5	5	5	3	5	5	3	3	5	3	3	3	3	3	3	5	5	3	1	3	5	5	1	3	4		10	2	12	4	1	2	3	4	0	0	0	0	0	0	0	0	Option B	Option A	Option B
12 years old	Male	5	3	3	5	4	5	3	3	4	2	2	4	2	2	2	2	2	2	4	4	4	4	4	2	4	2	2	2		5	0	10	20	0	0	0	0	1	0	1	0	0	0	0	0	Option A	Option A	Option A
16 years old	Male	5	5	5	4	5	5	5	5	5	5	5	4	5	5	5	4	4	5	5	4	4	1	5	3	5	3	4	2		10	15	14	20	2	2	2	2	8	8	8	8	1	7	2	15	Option A	Option A	Option B
15 years old	Female	5	5	5	5	5	3	4	5	4	4	4	4	5	5	5	4	4	4	4	4	2	4	4	4	4	2	3	2		10	15	30	60	0	6	0	15	2	10	6	22	5	12	12	30	Option A	Option B	Option A
14 years old	Male	5	5	5	5	5	5	4	5	5	5	1	4	2	4	1	4	2	2	5	5	1	2	5	2	5	1	3	3		4	2	10	20	2	2	8	18	0	0	0	0	0	0	0	0	Option B	Option B	Option B
14 years old	Female	5	5	5	5	5	5	5	5	5	4	5	5	5	5	3	3	4	4	4	5	2	2	4	5	5	2	2	4		2	3	4	5	1	2	3	5	1	1	2	2	4	6	3	8	Option A	Option A	Option B
12 years old	Female	5	5	5	5	5	5	5	5	5	5	5	5	5	3	5	5	4	4	5	4	2	5	5	3	4	3	4	3		8	20	18	40	5	10	10	20	2	4	8	15	4	2	4	8	Option A	Option B	Option B
14 years old	Female	5	5	5	5	5	5	3	5	5	4	2	4	4	2	2	4	2	4	4	4	2	4	4	4	4	2	2	3		5	8	6	12	1	2	3	3	0	0	0	0	1	1	1	1	Option B	Option B	Option A
13 years old	Female	5	5	5	5	5	5	4	4	5	5	3	5	3	2	3	4	3	3	5	4	4	3	4	2	5	2	4	4		7	8	14	20	2	3	6	12	1	0	1	1	1	1	1	3	Option A	Option A	Option B
12 years old	Male	5	5	5	5	5	5	4	5	5	5	4	5	4	4	4	4	3	3	5	5	4	4	5	4	5	2	5	4		5	7	9	23	7	14	10	28	0	0	0	0	4	4	8	8	Option A	Option A	Option A
14 years old	Male	5	5	5	5	5	5	5	5	5	5	5	5	5	5	5	5	5	5	5	5	2	3	5	5	5	2	4	5		12	30	28	50	6	15	28	50	6	6	6	6	0	8	14	25	Option A	Option A	Option B
13 years old	Male	5	5	5	5	5	5	3	4	5	5	5	4	5	5	4	5	5	5	5	4	3	3	5	4	4	3	4	4		8	20	10	35	10	15	7	20	5	5	10	10	6	10	20	30	Option A	Option A	Option B
12 years old	Female	5	5	5	5	5	5	5	5	5	5	5	5	5	5	3	5	5	5	5	5	3	3	5	5	5	3	4	4		10	15	15	30	5	10	10	20	1	2	2	5	4	3	3	5	Option A	Option A	Option B
14 years old	Other	4	4	4	3	4	5	4	3	5	5	2	5	3	4	2	3	3	3	3	1	5	3	3	3	4	1	3	3		7	10	14	10	0	0	0	0	0	0	0	0	0	0	0	0	Option A	Option A	Option B
12 years old	Male	5	5	5	5	5	5	5	5	5	4	4	5	5	5	3	5	5	5	5	5	4	5	4	5	5	3	3	5		6	15	12	30	2	6	6	15	2	4	5	10	1	3	2	6	Option A	Option A	Option B
16 years old	Male	5	5	5	5	5	5	4	5	5	4	4	4	4	4	3	4	3	3	4	4	5	4	4	3	4	5	3	4		5	8	6	12	4	6	4	6	3	5	4	5	3	3	4	4	Option A	Option A	Option B
15 years old	Male	5	4	4	4	5	5	5	4	5	4	2	4	4	4	2	4	2	2	4	4	2	4	4	2	4	2	4	3		1	2	2	6	0	1	0	4	0	0	0	0	0	0	0	0	Option A	Option A	Option B
13 years old	Male	5	5	5	5	5	5	5	5	5	5	5	5	5	5	5	5	5	5	5	5	2	4	5	5	5	2	4	5		13	28	30	40	5	14	11	21	4	4	2	2	8	8	28	38	Option A	Option A	Option B
15 years old	Male	5	5	5	5	5	5	5	5	5	5	5	5	5	5	5	5	5	5	5	5	1	5	5	5	5	5	3	3		12	20	26	50	2	6	2	8	2	2	2	2	10	22	22	46	Option A	Option B	Option B
13 years old	Male	5	5	5	5	4	5	4	4	5	5	4	5	2	3	2	4	3	2	5	4	1	2	5	2	5	1	4	4		5	5	10	15	1	3	4	10	0	0	1	1	0	0	1	0	Option A	Option A	Option A
15 years old	Male	5	5	5	5	5	5	3	5	4	4	2	3	4	3	1	3	3	3	3	4	2	4	4	2	3	2	3	4		5	5	5	5	0	0	0	0	0	0	0	0	1	1	1	1	Option A	Option A	Option B
13 years old	Male	5	5	5	5	5	5	5	5	5	5	4	4	4	4	3	4	4	4	4	4	3	4	4	3	4	2	3	3		8	10	10	20	0	3	3	10	2	2	2	2	0	2	5	10	Option A	Option A	Option B
16 years old	Female	5	5	5	5	5	5	5	5	5	5	4	4	2	3	3	4	3	3	4	4	4	4	4	3	4	4	2	4		8	8	15	25	4	4	4	10	0	0	0	0	4	4	7	15	Option A	Option A	Option B
12 years old	Female	4	4	4	2	4	5	5	5	5	5	3	4	2	3	2	5	4	2	5	4	5	4	4	3	4	4	2	3		0	2	2	5	0	1	1	3	1	0	1	0	0	1	1	3	Option A	Option A	Option B
13 years old	Male	5	5	5	5	5	5	5	5	5	3	4	5	2	1	5	4	4	4	5	5	4	2	5	1	5	5	5	2		15	13	30	50	5	5	10	40	7	6	10	2	3	2	10	8	Option A	Option A	Option B
14 years old	Male	5	5	5	5	5	5	3	5	5	5	4	4	5	3	4	5	5	5	5	5	1	5	4	3	5	5	5	1		40	40	50	60	5	10	8	20	20	20	25	25	9	12	9	20	Option A	Option A	Option B
15 years old	Male	5	5	5	5	5	5	5	5	5	5	5	5	4	5	3	5	5	5	5	4	4	2	5	4	5	5	4	3		6	10	10	12	3	3	4	2	3	2	3	1	1	2	6	6	Option A	Option A	Option B
14 years old	Male	5	5	5	5	5	5	2	5	5	5	4	5	4	4	2	4	4	4	4	5	4	4	5	2	5	5	4	2		3	4	6	8	1	1	1	4	2	0	3	0	0	1	1	1	Option A	Option B	Option B
12 years old	Male	5	5	5	5	5	5	5	5	5	2	5	5	5	5	4	5	4	4	5	5	1	5	5	5	5	5	3	5		7	5	11	14	0	5	2	7	2	0	4	2	0	0	2	5	Option A	Option A	Option B
12 years old	Male	5	5	5	4	5	5	5	5	5	4	4	4	4	4	3	4	4	3	5	5	2	5	5	3	5	5	5	4		28	40	40	50	3	30	12	40	10	2	12	5	2	5	5	10	Option A	Option A	Option B
12 years old	Male	4	5	5	3	4	4	4	5	5	4	3	4	2	3	3	4	4	3	4	3	4	3	4	3	4	5	2	3		6	4	6	3	2	2	2	2	4	2	4	2	0	0	0	1	Option A	Option B	Option B
12 years old	Male	5	5	5	5	5	5	4	5	5	4	4	3	4	4	2	3	2	4	5	5	4	4	4	4	5	4	2	5		11	4	20	8	3	3	4	6	0	0	1	0	0	1	5	3	Option A	Option B	Option B
14 oed	Benywaidd	5	5	5	5	5	5	5	5	5	5	1	5	5	5	3	5	4	5	5	5	4	3	5	5	5	2	5	5		2	4	20	40	2	4	6	20	1	1	1	1	1	1	14	20	Opsiwn A	Opsiwn B	Opsiwn A
12 oed	Gwrywaidd	5	5	5	4	5	5	4	5	5	5	4	5	5	4	3	5	4	5	5	4	4	4	5	4	5	5	4	4		5	5	10	30	3	3	6	20	2	2	4	10	0	0	0	0	Opsiwn A	Opsiwn B	Opsiwn A
13 oed	Benywaidd	5	5	5	5	5	5	4	5	4	5	5	5	5	5	5	5	5	4	5	5	1	5	5	5	5	1	3	5		4	4	4	24	4	4	4	4	4	24	4	24	4	24	4	24	Opsiwn A	Opsiwn A	Opsiwn B
16 oed	Gwrywaidd	5	5	5	5	5	5	5	5	5	5	4	4	5	5	2	4	4	4	4	5	2	4	4	4	4	5	5	2		10	15	20	40	2	4	6	8	2	4	2	6	2	2	4	4	Opsiwn A	Opsiwn B	Opsiwn A
[truncated: 3 more columns]
